# Supplementary material for: The Novel Diketopiperazine Derivative, Compound 5-3, Selectively Inhibited the Proliferation of FLT3-ITD Mutant Acute Myeloid Leukemia (AML) Cells
Source: Mar Drugs. 2025 Jul 16;23(7):289. doi: 10.3390/md23070289 (PMC12299508; doi:10.3390/md23070289)
Supplement: Supplementary file 1 [file marinedrugs-23-00289-s001.zip]

Archive with 1 entries (1 files):
- marinedrugs-3719795-supplementary.pdf
